# Supplementary material for: Pentylamine inhibits humidity detection in insect vectors of human and plant borne pathogens
Source: Sci Rep. 2022 Oct 6;12:16732. doi: 10.1038/s41598-022-20488-x (PMC9537525; doi:10.1038/s41598-022-20488-x)
Supplement: Supplementary file 2 — Supplementary Information 2. [file 41598_2022_20488_MOESM2_ESM.xlsx]

## Sheet: Fig 1B
Neurons		Sensillum type	Spontaneous activity				Sensillum type	Spontaneous activity				Sensillum type	Spontaneous activity				Sensillum type	Spontaneous activity
A	Replicates	RP2	Spon A	NET		Replicates	RP4	Spon A	NET		Replicates	RP6	Spon A	NET		Replicates	RP7	Spon A	NET
	12605009	0	1	-1		12605007	4	1	3		12605004	6	2	4		12605008	0	1	-1
	12605013	0	2	-2		12605010	6	2	4		12605011	4	1	3		12605012	2	2	0
	12605017	2	1	1		12606019	6	1	5		12605020	6	2	4		12605016	0	1	-1
	Mean	0.666667	1.33333	-0.666667		Mean	5.33333	1.33333	4		Mean	5.33333	1.66667	3.66667		Mean	0.666667	1.33333	-0.666667
	Std	1.1547	0.57735	1.52753		Std	1.1547	0.57735	1		Std	1.1547	0.57735	0.57735		Std	1.1547	0.57735	0.57735
	N#	3	3	3		N#	3	3	3		N#	3	3	3		N#	3	3	3
	SEM	0.666667	0.333333	0.881917		SEM	0.666667	0.333333	0.57735		SEM	0.666667	0.333333	0.333333		SEM	0.666667	0.333333	0.333333
B	Replicates	RP2	Spon A	NET		Replicates	RP4	Spon A	NET		Replicates	RP6	Spon A	NET		Replicates	RP7	Spon A	NET
	12605009	2	13	-11		12605007	8	12	-4		12605004	18	19	-1		12605008	10	11	-1
	12605013	20	9	11		12605010	2	16	-14		12605011	8	11	-3		12605012	16	20	-4
	12605017	16	20	-4		12606019	10	11	-1		12605020	18	20	-2		12605016	12	13	-1
	Mean	12.6667	14	-1.33333		Mean	6.66667	13	-6.33333		Mean	14.6667	16.6667	-2		Mean	12.6667	14.6667	-2
	Std	9.45163	5.56776	11.2398		Std	4.16333	2.64575	6.80686		Std	5.7735	4.93288	1		Std	3.05505	4.72582	1.73205
	N#	3	3	3		N#	3	3	3		N#	3	3	3		N#	3	3	3
	SEM	5.4569	3.21455	6.48931		SEM	2.4037	1.52753	3.92994		SEM	3.33333	2.848	0.57735		SEM	1.76383	2.72845	1
C	Replicates	RP2	Spon A	NET		Replicates	RP4	Spon A	NET		Replicates	RP6	Spon A	NET		Replicates	RP7	Spon A	NET
	12605009	8	7	1		12605007	52	12	40		12605004	70	10	60		12605008	48	21	27
	12605013	12	12	0		12605010	104	25	79		12605011	102	26	76		12605012	32	32	0
	12605017	8	11	-3		12606019	80	19	61		12605020	58	18	40		12605016	34	18	16
	Mean	9.33333	10	-0.666667		Mean	78.6667	18.6667	60		Mean	76.6667	18	58.6667		Mean	38	23.6667	14.3333
	Std	2.3094	2.64575	2.08167		Std	26.0256	6.50641	19.5192		Std	22.745	8	18.037		Std	8.7178	7.37111	13.5769
	N#	3	3	3		N#	3	3	3		N#	3	3	3		N#	3	3	3
	SEM	1.33333	1.52753	1.20185		SEM	15.0259	3.75648	11.2694		SEM	13.1318	4.6188	10.4137		SEM	5.03322	4.25572	7.83865
	Replicates			Summed Responses per neuron					Summed Responses per neuron					Summed Responses per neuron					Summed Responses per neuron
	12605009			-11					39					63					25
	12605013			9					69					76					-4
	12605017			-6					65					42					14
				Average Summed Responses across neurons
			Mean	-2.66667				Mean	57.6667				Mean	60.3333				Mean	11.6667
			Std	10.4083				Std	16.2891				Std	17.1561				Std	14.6401
			N#	3				N#	3				N#	3				N#	3
			SEM	6.00925				SEM	9.40449				SEM	9.90511				SEM	8.45248

## Sheet: Fig 1C
			Hexylamine						2-phenylethanamine						Pentylamine
	Replicates	Hexyl amine (10-2)	Spon A	NET	% inhibition		Replicates	Phel amine (10-2)	Spon A	NET	%inhibition		Replicates	Pen amine (10-2)	Spon A	NET	%inhibition
	12516005	14	35	-21	135		12515005	40	31	9	85		12516005	24	16	8	86.6667
	12516003	6	22	-16	126.667		12515000	24	27	-3	105		12516003	14	25	-11	118.333
	12515007	18	21	-3	105		12424004	26	21	5	91.6667		12515007	77	17	60	0
	Mean	12.6667	26	-13.3333	122.222		Mean	30	26.3333	3.66667	93.8889		Mean	38.3333	19.3333	19	68.3333
	Std	6.1101	7.81025	9.29157	15.486		Std	8.7178	5.03322	6.1101	10.1835		Std	33.8575	4.93288	36.756	61.2599
	N#	3	3	3	3		N#	3	3	3	3		N#	3	3	3	3
	SEM	3.52767	4.50925	5.36449	8.94082		SEM	5.03322	2.90593	3.52767	5.87945		SEM	19.5477	2.848	21.2211	35.3684

## Sheet: Fig 1D
			Hexylamine					2-phenylethanamine					Pentylamine
			Dilution	Summed responses				Dilution	Summed responses				Dilution	Summed responses
			1e-06	84.3333				1e-06	61				1e-06	75.6667
			1e-05	78.6667				1e-05	61				1e-05	77.3333
			0.0001	91.6667				0.0001	73				0.0001	76.3333
			0.001	74.3333				0.001	48.3333				0.001	86.6667
			0.01	-15.3333				0.01	3.33333				0.01	11
	Replicates	Hexyl amine (10-6)	Spon A	NET		Replicates	Phel amine (10-6)	Spon A	NET		Replicates	Pen amine (10-6)	Spon A	NET
	12516005	130	47	83		12515005	72	40	32		12516005	106	41	65
	12516003	154	48	106		12515000	102	41	61		12516003	150	49	101
	12515007	100	36	64		12424004	120	30	90		12515007	90	29	61
	Mean	128	43.6667	84.3333		Mean	98	37	61		Mean	115.333	39.6667	75.6667
	Std	27.0555	6.65833	21.0317		Std	24.2487	6.08276	29		Std	31.0698	10.0664	22.0303
	N#	3	3	3		N#	3	3	3		N#	3	3	3
	SEM	15.6205	3.84419	12.1427		SEM	14	3.51188	16.7432		SEM	17.9382	5.81187	12.7192
	Replicates	Hexyl amine (10-5)	Spon A	NET		Replicates	Phel amine (10-5)	Spon A	NET		Replicates	Pen amine (10-5)	Spon A	NET
	12516005	136	43	93		12515005	90	39	51		12516005	106	41	65
	12516003	142	51	91		12515000	96	44	52		12516003	144	39	105
	12515007	82	30	52		12424004	108	28	80		12515007	88	26	62
	Mean	120	41.3333	78.6667		Mean	98	37	61		Mean	112.667	35.3333	77.3333
	Std	33.0454	10.5987	23.1157		Std	9.16515	8.18535	16.4621		Std	28.589	8.14453	24.0069
	N#	3	3	3		N#	3	3	3		N#	3	3	3
	SEM	19.0788	6.11919	13.3458		SEM	5.2915	4.72582	9.50438		SEM	16.5059	4.70225	13.8604
	Replicates	Hexyl amine (10-4)	Spon A	NET		Replicates	Phel amine (10-4)	Spon A	NET		Replicates	Pen amine (10-4)	Spon A	NET
	12516005	142	46	96		12515005	106	37	69		12516005	100	41	59
	12516003	150	40	110		12515000	114	47	67		12516003	146	44	102
	12515007	98	29	69		12424004	118	35	83		12515007	94	26	68
	Mean	130	38.3333	91.6667		Mean	112.667	39.6667	73		Mean	113.333	37	76.3333
	Std	28	8.62168	20.8407		Std	6.1101	6.4291	8.7178		Std	28.4488	9.64365	22.6789
	N#	3	3	3		N#	3	3	3		N#	3	3	3
	SEM	16.1658	4.97773	12.0324		SEM	3.52767	3.71184	5.03322		SEM	16.4249	5.56776	13.0937
	Replicates	Hexyl amine (10-3)	Spon A	NET		Replicates	Phel amine (10-3)	Spon A	NET		Replicates	Pen amine (10-3)	Spon A	NET
	12516005	102	45	57		12515005	74	39	35		12516005	102	37	65
	12516003	110	43	67		12515000	92	40	52		12516003	160	41	119
	12515007	126	27	99		12424004	94	36	58		12515007	102	26	76
	Mean	112.667	38.3333	74.3333		Mean	86.6667	38.3333	48.3333		Mean	121.333	34.6667	86.6667
	Std	12.2202	9.86577	21.9393		Std	11.0151	2.08167	11.9304		Std	33.4863	7.76745	28.5365
	N#	3	3	3		N#	3	3	3		N#	3	3	3
	SEM	7.05534	5.696	12.6667		SEM	6.35959	1.20185	6.88799		SEM	19.3333	4.48454	16.4756
	Replicates	Hexyl amine (10-2)	Spon A	NET		Replicates	Phel amine (10-2)	Spon A	NET		Replicates	Pen amine (10-2)	Spon A	NET
	12516005	18	42	-24		12515005	48	42	6		12516005	36	35	1
	12516003	30	45	-15		12515000	44	45	-1		12516003	24	48	-24
	12515007	22	29	-7		12424004	44	39	5		12515007	84	28	56
	Mean	23.3333	38.6667	-15.3333		Mean	45.3333	42	3.33333		Mean	48	37	11
	Std	6.1101	8.5049	8.5049		Std	2.3094	3	3.78594		Std	31.749	10.1489	40.9268
	N#	3	3	3		N#	3	3	3		N#	3	3	3
	SEM	3.52767	4.91031	4.91031		SEM	1.33333	1.73205	2.18581		SEM	18.3303	5.85947	23.6291

## Sheet: Fig 2
ac1	electrophysiology recordings, change in spikes/second from baseline activity
n	water (dry)	water (wet)	0.01% hexylamine (dry)	0.01% hexylamine (wet)	0.1% hexylamine (dry)	0.1% hexylamine (wet)	1.0% hexylamine (dry)	1.0% hexylamine (wet)
1	48	-1	17	-1	17	2	-13	-2
2	88	4	47	8	39	-5	3	-5
3	108	11	33	20	6	5	-18	-36
4	65	-7	30		11		-8
5	96
6	13	23
Mean	69.6667	6	31.75	9	18.25	0.666667	-9	-14.3333
St Dev	35.2174	11.5758	12.3119	10.5357	14.5459	5.1316	8.98146	18.8237
n	6	5	4	3	4	3	4	3
SEM	14.3775	5.17687	6.15596	6.08276	7.27295	2.96273	4.49073	10.8679
ac3	electrophysiology recordings, change in spikes/second from baseline activity
n	1% 3onic acid (dry)	1% 3onic acid (wet)	0.01% hexylamine (dry)	0.01% hexylamine (wet)	0.1% hexylamine (dry)	0.1% hexylamine (wet)	1.0% hexylamine (dry)	1.0% hexylamine (wet)
1	87	128	-7	13	-3	38	8	69
2	92	71	-1	0	39	1	51	0
3	190	70	5	-4	26	8	83	-1
4	100	130	-10	-4	13	-5	64	17
5	16	178	-15	3	-5	15	-11	47
6	72	62	12	2	22	-5	60	1
Mean	92.8333	106.5	-2.66667	1.66667	15.3333	8.66667	42.5	22.1667
St Dev	56.3291	46.2591	10.0133	6.28225	17.1659	16.3299	36.1483	29.3695
n	6	6	6	6	6	6	6	6
SEM	22.9963	18.8852	4.08792	2.56472	7.00793	6.66667	14.7575	11.99

## Sheet: Fig 3A
	100% Humidity						75% Humidity
	n	Wet side	Wet	Dry	"100%"PI		n	Wet side	Wet	Dry	PI
	1	Right	0	8	-1		1	Left	2	8	-0.6
	2	Right	3	8	-0.454545		2	Left	3	8	-0.454545
	3	Right	1	7	-0.75		3	Left	0	5	-1
	4	Left	1	10	-0.818182		4	Left	2	7	-0.555556
	5	Left	0	6	-1		5	Left	3	5	-0.25
	6	Left	3	10	-0.538462		6	Left	1	6	-0.714286
	7	Right	2	9	-0.636364		7	Left	1	9	-0.8
	8	Left	3	12	-0.6		8	Right	1	4	-0.6
	9	Left	3	13	-0.625		9	Right	0	6	-1
		"100%"Mean PI	1.77778	9.22222	-0.713617		10	Right	1	9	-0.8
		Std	1.30171	2.27913	0.193912		11	Right	1	8	-0.777778
		N#	9	9	9		12	Left	3	8	-0.454545
		SEM	0.433903	0.759711	0.0646374			75% Mean PI	1.5	6.91667	-0.667226
								Std	1.08711	1.67649	0.22507
								N#	12	12	12
								SEM	0.313823	0.48396	0.0649722
	50% Humidity						30% Humidity
	n	Wet side	Wet	Dry	PI		n	Wet side	Wet	Dry	PI
	1	Left	1	5	-0.666667		1	Left	7	4	0.272727
	2	Left	3	8	-0.454545		2	Left	5	2	0.428571
	3	Left	1	4	-0.6		3	Left	2	5	-0.428571
	8	Right	3	10	-0.538462		4	Right	6	7	-0.0769231
	9	Right	1	9	-0.8		5	Right	4	2	0.333333
		50% Mean PI	1.8	7.2	-0.611935		6	Right	5	4	0.111111
		Std	1.09545	2.58844	0.131031		7	Right	3	6	-0.333333
		N#	5	5	5			30% Mean PI	4.57143	4.28571	0.043845
		SEM	0.489898	1.15758	0.0585987			Std	1.71825	1.88982	0.333855
								N#	7	7	7
								SEM	0.649437	0.714286	0.126185
	Dry/Dry						Wet/Wet
	n	Wet side	Dry	Dry	PI		n	Wet side	Wet	Wet	PI
	1	None	5	2	0.428571		1	Both	7	8	-0.0666667
	2	None	4	2	0.333333		2	Both	5	4	0.111111
	3	None	6	3	0.333333		3	Both	8	4	0.333333
	4	None	4	3	0.142857		4	Both	7	9	-0.125
	5	None	3	5	-0.25		5	Both	5	9	-0.285714
	6	None	2	4	-0.333333		6	Both	9	8	0.0588235
		D/D-Cntl % Mean PI	4	3.16667	0.109127		7	Both	7	15	-0.363636
		Std	1.41421	1.16905	0.325104			W/W-Cntl % Mean PI	6.85714	8.14286	-0.0482499
		N#	6	6	6			Std	1.46385	3.71612	0.239637
		SEM	0.57735	0.477261	0.132723			N#	7	7	7
								SEM	0.553283	1.40456	0.0905741

## Sheet: Fig 3B
	Dry/Dry						Dry/Pentylamine
	n	Wet side	Dry	Dry	PI		n	Treatment side	Pentylamine10-2	Dry control	PI
	1	None	5	2	0.428571		1	Right	5	8	-0.230769
	2	None	4	2	0.333333		2	Right	3	8	-0.454545
	3	None	6	3	0.333333		3	Left	9	11	-0.1
	4	None	4	3	0.142857		4	Left	8	7	0.0666667
	5	None	3	5	-0.25		5	Left	6	8	-0.142857
	6	None	2	4	-0.333333		6	Right	7	6	-0.230769
		D/D-Cntl % Mean PI	4	3.16667	0.109127		7	Left	5	8	0.0769231
		Std	1.41421	1.16905	0.325104			D/D-PA% Mean PI	6.14286	8	-0.14505
		N#	6	6	6			Std	2.0354	1.52753	0.185568
		SEM	0.57735	0.477261	0.132723			N#	7	7	7
								SEM	0.769309	0.57735	0.0701382
	Wet/Wet						Wet/Pentylamine
	n	Wet side	Wet	Wet	PI		n	Treatment side	Pentylamine10-2	Wet control	PI
	1	Both	7	8	-0.0666667		1	Right	6	3	0.333333
	2	Both	5	4	0.111111		2	Right	12	4	0.5
	3	Both	8	4	0.333333		3	Right	5	3	0.25
	4	Both	7	9	-0.125		4	Right	13	3	0.625
	5	Both	5	9	-0.285714		5	Right	5	2	0.428571
	6	Both	9	8	0.0588235		6	Right	13	3	0.625
	7	Both	7	15	-0.363636		7	Right	11	6	0.294118
		W/W-Cntl % Mean PI	6.85714	8.14286	-0.0482499		8	Left	9	6	0.2
		Std	1.46385	3.71612	0.239637		9	Left	9	5	0.285714
		N#	7	7	7		10	Left	9	5	0.285714
		SEM	0.553283	1.40456	0.0905741		11	Left	9	3	0.5
							12	Left	11	5	0.375
								W/W-PA% Mean PI	9.33333	4	0.391871
								Std	2.83912	1.3484	0.143393
								N#	12	12	12
								SEM	0.819584	0.389249	0.0413939

## Sheet: Fig 3D
	Aedes aegypti	Position	Right -Back	Left - Front	Right -Back	Left - Front	Right -Back	Left - Front	Right -Back	Left - Front	Right -Back	Left - Front		Anopheles gambiae	Position	Right -Back	Left - Front	Right -Back	Left - Front	Right -Back	Left - Front	Right -Back	Left - Front	Right -Back	Left - Front
		Treatment	water		Pentylamine 0.01% (10-4)		Pentylamine 0.1% (10-3)		Pentylamine 1% (10-2)		Pentylamine 10% (10-1)				Treatment	water		Pentylamine 0.01% (10-4)		Pentylamine 0.1% (10-3)		Pentylamine 1% (10-2)		Pentylamine 10% (10-1)
	Number of eggs	Treatment position	water	water	0.01% (10-4)	water	0.1% (10-3)	water	1% (10-2)	water	10% (10-1)	water		Number of eggs	Treatment position	water	water	0.01% (10-4)	water	0.1% (10-3)	water	1% (10-2)	water	10% (10-1)	water
	Replicates	1	218	118	0	0	221	414	59	252	4	137		Replicates	1	2	168	0	126	120	53	0	194	0	355
		2	126	254	272	260	54	57	32	673	0	104			2	1	137	272	0	21	62	0	236	0	125
		3	76	94	114	303	20	35	2	63	30	82			3	465	0	399	0	0	363	0	443	0	399
		4	NA	NA	79	6	157	27	0	38	0	47			4	0	107	133	0	60	252	0	484	0	545
		5	169	71	97	213	55	124	15	95	0	272			5	88	170	0	245	36	172	12	229	0	193
		6	1	0	67	73	89	6	13	167	0	218			6	123	13	0	109	1	463	1	288	0	371
	Average number of eggs	Treatment position	water	water	0.01% (10-4)	water	0.1% (10-3)	water	1% (10-2)	water	10% (10-1)	water		Average number of eggs	Treatment position	water	water	0.01% (10-4)	water	0.1% (10-3)	water	1% (10-2)	water	10% (10-1)	water
		Mean	118	107.4	104.833	142.5	99.3333	110.5	20.1667	214.667	5.66667	143.333			Mean	113.167	99.1667	134	80	39.6667	227.5	2.16667	312.333	0	331.333
		Std	83.8421	93.0634	90.7511	132.895	75.5637	154.11	22.1938	237.6	12.0277	85.743			Std	180.146	75.5074	169.197	99.3801	45.3813	164.524	4.83391	121.581	0	151.047
		N#	5	5	6	6	6	6	6	6	6	6			N#	6	6	6	6	6	6	6	6	6	6
		SEM	37.4953	41.6192	37.049	54.2542	30.8487	62.9152	9.0606	96.9999	4.91031	35.0044			SEM	73.5443	30.8258	69.0744	40.5717	18.5269	67.1668	1.97343	49.6351	0	61.6645
	Preference index (PI)	Treatment	water		0.01% (10-4)		0.1% (10-3)		1% (10-2)		10% (10-1)			Preference index (PI)	Treatment	water		0.01% (10-4)		0.1% (10-3)		1% (10-2)		10% (10-1)
	Replicates	1	0.297619		NA		-0.303937		-0.620579		-0.943262			Replicates	1	-0.976471		-1		0.387283		-1		-1
		2	-0.336842		0.0225564		-0.027027		-0.90922		-1				2	-0.985507		1		-0.493976		-1		-1
		3	-0.105882		-0.453237		-0.272727		-0.938462		-0.464286				3	1		1		-1		-1		-1
		4	NA		0.858824		0.706522		-1		-1				4	-1		1		-0.615385		-1		-1
		5	0.408333		-0.374194		-0.385475		-0.727273		-1				5	-0.317829		-1		-0.653846		-0.900415		-1
		6	NA		-0.0428571		0.873684		-0.855556		-1				6	0.808824		-1		-0.99569		-0.99308		-1
	Average PI	Treatment	water/water		0.01% (10-4)		0.1% (10-3)		1% (10-2)		10% (10-1)			Average PI	Treatment	water		0.01% (10-4)		0.1% (10-3)		1% (10-2)		10% (10-1)
		Mean	0.065807		0.00221836		0.0985066		-0.841848		-0.901258				Mean	-0.245164		0		-0.561936		-0.982249		-1
		Std	0.34769		0.520899		0.551426		0.14224		0.215271				Std	0.864036		1.09545		0.50931		0.0401858		0
		N#	4		5		6		6		6				N#	6		6		6		6		6
		SEM	0.173845		0.232953		0.225119		0.0580691		0.0878842				SEM	0.352741		0.447214		0.207925		0.0164058		0
	NA or Red label: not sampled or insuficient number of eggs

## Sheet: Fig Suppl 1
			Pyridine					Dimethyl amine					N-methyl piperidine					Putrecine dihydrochloride					2-oxovaleric acid					Hydrochloric acid					Phenylacetic acid
			Dilution	Summed responses				Dilution	Summed responses				Dilution	Summed responses				Dilution	Summed responses				Dilution	Summed responses				Dilution	Summed responses				Dilution	Summed responses
			1e-06	60.6667				1e-06	71.6667				1e-06	80.3333				1e-06	83.6667				1e-06	71				1e-06	71.6667				1e-06	57.3333
			1e-05	54.6667				1e-05	80.3333				1e-05	67.6667				1e-05	77				1e-05	80.6667				1e-05	68.6667				1e-05	63.6667
			0.0001	56				0.0001	78.3333				0.0001	74				0.0001	72.3333				0.0001	91.6667				0.0001	59				0.0001	63.3333
			0.001	49.3333				0.001	42.3333				0.001	80.3333				0.001	81.6667				0.001	60.6667				0.001	71.6667				0.001	59.3333
			0.01	30				0.01	45.3333				0.01	84				0.01	74.3333				0.01	85.6667				0.01	78.6667				0.01	61.6667
	Replicates	pyridine (10-6)	Spon A	NET		Replicates	Dmet amine (10-6)	Spon A	NET		Replicates	N piperidine (10-6)	Spon A	NET		Replicates	Putrescine (10-6)	Spon A	NET		Replicates	Oxo acid (10-6)	Spon A	NET		Replicates	HCl (10-6)	Spon A	NET		Replicates	Phenyl acid (10-6)	Spon A	NET
	12730002	132	43	89		12515005	94	38	56		12516005	95	36	59		12515005	108	36	72		12516005	98	38	60		12515005	88	36	52		12515005	100	43	57
	12725004	56	23	33		12515000	102	55	47		12516003	160	39	121		12515000	142	51	91		12516003	138	35	103		12515000	116	50	66		12515000	106	41	65
	12724005	80	20	60		12424004	154	42	112		12515007	90	29	61		12424004	134	46	88		12515007	84	34	50		12424004	142	45	97		12424004	85	35	50
	Mean	89.3333	28.6667	60.6667		Mean	116.667	45	71.6667		Mean	115	34.6667	80.3333		Mean	128	44.3333	83.6667		Mean	106.667	35.6667	71		Mean	115.333	43.6667	71.6667		Mean	97	39.6667	57.3333
	Std	38.8501	12.5033	28.006		Std	32.5781	8.88819	35.2184		Std	39.0512	5.1316	35.2326		Std	17.7764	7.63763	10.2144		Std	28.0238	2.08167	28.1603		Std	27.0062	7.0946	23.029		Std	10.8167	4.16333	7.50555
	N#	3	3	3		N#	3	3	3		N#	3	3	3		N#	3	3	3		N#	3	3	3		N#	3	3	3		N#	3	3	3
	SEM	22.4301	7.2188	16.1692		SEM	18.809	5.1316	20.3333		SEM	22.5462	2.96273	20.3415		SEM	10.2632	4.40959	5.89727		SEM	16.1795	1.20185	16.2583		SEM	15.592	4.09607	13.2958		SEM	6.245	2.4037	4.33333
	Replicates	pyridine (10-5)	Spon A	NET		Replicates	Dmet amine (10-5)	Spon A	NET		Replicates	N piperidine (10-5)	Spon A	NET		Replicates	Putrescine (10-5)	Spon A	NET		Replicates	Oxo acid (10-5)	Spon A	NET		Replicates	HCl (10-5)	Spon A	NET		Replicates	Phenyl acid (10-5)	Spon A	NET
	12730002	132	49	83		12515005	98	36	62		12516005	78	44	34		12515005	98	41	57		12516005	96	37	59		12515005	100	41	59		12515005	94	39	55
	12725004	40	21	19		12515000	114	42	72		12516003	148	43	105		12515000	128	48	80		12516003	142	38	104		12515000	122	53	69		12515000	108	47	61
	12724005	90	28	62		12424004	146	39	107		12515007	92	28	64		12424004	132	38	94		12515007	108	29	79		12424004	120	42	78		12424004	106	31	75
	Mean	87.3333	32.6667	54.6667		Mean	119.333	39	80.3333		Mean	106	38.3333	67.6667		Mean	119.333	42.3333	77		Mean	115.333	34.6667	80.6667		Mean	114	45.3333	68.6667		Mean	102.667	39	63.6667
	Std	46.0579	14.5717	32.6241		Std	24.4404	3	23.6291		Std	37.0405	8.96289	35.6417		Std	18.5831	5.1316	18.6815		Std	23.8607	4.93288	22.5462		Std	12.1655	6.65833	9.50438		Std	7.57188	8	10.2632
	N#	3	3	3		N#	3	3	3		N#	3	3	3		N#	3	3	3		N#	3	3	3		N#	3	3	3		N#	3	3	3
	SEM	26.5916	8.41295	18.8355		SEM	14.1107	1.73205	13.6423		SEM	21.3854	5.17472	20.5778		SEM	10.729	2.96273	10.7858		SEM	13.776	2.848	13.0171		SEM	7.02377	3.84419	5.48736		SEM	4.37163	4.6188	5.92546
	Replicates	pyridine (10-4)	Spon A	NET		Replicates	Dmet amine (10-4)	Spon A	NET		Replicates	N piperidine (10-4)	Spon A	NET		Replicates	Putrescine (10-4)	Spon A	NET		Replicates	Oxo acid (10-4)	Spon A	NET		Replicates	HCl (10-4)	Spon A	NET		Replicates	Phenyl acid (10-4)	Spon A	NET
	12730002	130	38	92		12515005	92	35	57		12516005	86	38	48		12515005	100	37	63		12516005	121	40	81		12515005	98	55	43		12515005	92	37	55
	12725004	44	22	22		12515000	112	56	56		12516003	154	40	114		12515000	132	61	71		12516003	142	31	111		12515000	112	57	55		12515000	112	36	76
	12724005	78	24	54		12424004	168	46	122		12515007	90	30	60		12424004	124	41	83		12515007	115	32	83		12424004	116	37	79		12424004	88	29	59
	Mean	84	28	56		Mean	124	45.6667	78.3333		Mean	110	36	74		Mean	118.667	46.3333	72.3333		Mean	126	34.3333	91.6667		Mean	108.667	49.6667	59		Mean	97.3333	34	63.3333
	Std	43.3128	8.7178	35.0428		Std	39.3954	10.504	37.8197		Std	38.1576	5.2915	35.1568		Std	16.6533	12.8582	10.0664		Std	14.1774	4.93288	16.773		Std	9.45163	11.0151	18.3303		Std	12.8582	4.3589	11.1505
	N#	3	3	3		N#	3	3	3		N#	3	3	3		N#	3	3	3		N#	3	3	3		N#	3	3	3		N#	3	3	3
	SEM	25.0067	5.03322	20.232		SEM	22.745	6.06447	21.8352		SEM	22.0303	3.05505	20.2978		SEM	9.6148	7.42369	5.81187		SEM	8.18535	2.848	9.68389		SEM	5.4569	6.35959	10.583		SEM	7.42369	2.51661	6.43774
	Replicates	pyridine (10-3)	Spon A	NET		Replicates	Dmet amine (10-3)	Spon A	NET		Replicates	N piperidine (10-3)	Spon A	NET		Replicates	Putrescine (10-3)	Spon A	NET		Replicates	Oxo acid (10-3)	Spon A	NET		Replicates	HCl (10-3)	Spon A	NET		Replicates	Phenyl acid (10-3)	Spon A	NET
	12730002	124	45	79		12515005	44	39	5		12516005	98	42	56		12515005	82	36	46		12516005	88	37	51		12515005	94	38	56		12515005	94	41	53
	12725004	42	22	20		12515000	84	47	37		12516003	152	39	113		12515000	134	54	80		12516003	112	45	67		12515000	118	45	73		12515000	104	48	56
	12724005	78	29	49		12424004	126	41	85		12515007	102	30	72		12424004	164	45	119		12515007	94	30	64		12424004	124	38	86		12424004	102	33	69
	Mean	81.3333	32	49.3333		Mean	84.6667	42.3333	42.3333		Mean	117.333	37	80.3333		Mean	126.667	45	81.6667		Mean	98	37.3333	60.6667		Mean	112	40.3333	71.6667		Mean	100	40.6667	59.3333
	Std	41.1015	11.7898	29.5014		Std	41.0041	4.16333	40.2658		Std	30.0888	6.245	29.3995		Std	41.489	9	36.5285		Std	12.49	7.50555	8.5049		Std	15.8745	4.04145	15.0444		Std	5.2915	7.50555	8.5049
	N#	3	3	3		N#	3	3	3		N#	3	3	3		N#	3	3	3		N#	3	3	3		N#	3	3	3		N#	3	3	3
	SEM	23.73	6.80686	17.0326		SEM	23.6737	2.4037	23.2475		SEM	17.3718	3.60555	16.9738		SEM	23.9537	5.19615	21.0898		SEM	7.2111	4.33333	4.91031		SEM	9.16515	2.33333	8.68588		SEM	3.05505	4.33333	4.91031
	Replicates	pyridine (10-2)	Spon A	NET		Replicates	Dmet amine (10-2)	Spon A	NET		Replicates	N piperidine (10-2)	Spon A	NET		Replicates	Putrescine (10-2)	Spon A	NET		Replicates	Oxo acid (10-2)	Spon A	NET		Replicates	HCl (10-2)	Spon A	NET		Replicates	Phenyl acid (10-2)	Spon A	NET
	12730002	96	42	54		12515005	70	32	38		12516005	116	41	75		12515005	110	40	70		12516005	118	46	72		12515005	106	44	62		12515005	86	42	44
	12725004	32	28	4		12515000	70	48	22		12516003	132	41	91		12515000	122	50	72		12516003	140	46	94		12515000	122	41	81		12515000	100	42	58
	12724005	58	26	32		12424004	116	40	76		12515007	112	26	86		12424004	126	45	81		12515007	118	27	91		12424004	128	35	93		12424004	116	33	83
	Mean	62	32	30		Mean	85.3333	40	45.3333		Mean	120	36	84		Mean	119.333	45	74.3333		Mean	125.333	39.6667	85.6667		Mean	118.667	40	78.6667		Mean	100.667	39	61.6667
	Std	32.187	8.7178	25.0599		Std	26.5581	8	27.7369		Std	10.583	8.66025	8.18535		Std	8.32666	5	5.85947		Std	12.7017	10.9697	11.9304		Std	11.3725	4.58258	15.6312		Std	15.0111	5.19615	19.7569
	N#	3	3	3		N#	3	3	3		N#	3	3	3		N#	3	3	3		N#	3	3	3		N#	3	3	3		N#	3	3	3
	SEM	18.5831	5.03322	14.4684		SEM	15.3333	4.6188	16.0139		SEM	6.1101	5	4.72582		SEM	4.8074	2.88675	3.38296		SEM	7.33333	6.33333	6.88799		SEM	6.56591	2.64575	9.02466		SEM	8.66667	3	11.4066
